# Supplementary material for: A Morphological Hessian Based Approach for Retinal Blood Vessels Segmentation and Denoising Using Region Based Otsu Thresholding
Source: PLoS One. 2016 Jul 21;11(7):e0158996. doi: 10.1371/journal.pone.0158996 (PMC4956315; doi:10.1371/journal.pone.0158996)
Supplement: S2 Link — (ZIP) [file pone.0158996.s003.zip]

Archive with 78 entries (78 files):
- BCOSFIRE_matlab/.DS_Store
- BCOSFIRE_matlab/Application.m
- __MACOSX/BCOSFIRE_matlab/._Application.m
- BCOSFIRE_matlab/BCOSFIRE.m
- __MACOSX/BCOSFIRE_matlab/._BCOSFIRE.m
- BCOSFIRE_matlab/BeforeUsing.m
- BCOSFIRE_matlab/COSFIRE/.DS_Store
- BCOSFIRE_matlab/COSFIRE/applyCOSFIRE.m
- BCOSFIRE_matlab/COSFIRE/blurshift.m
- BCOSFIRE_matlab/COSFIRE/circle.m
- BCOSFIRE_matlab/COSFIRE/configureCOSFIRE.m
- BCOSFIRE_matlab/COSFIRE/dilateDisc.c
- BCOSFIRE_matlab/COSFIRE/Gabor.m
- BCOSFIRE_matlab/COSFIRE/gaussian.m
- BCOSFIRE_matlab/COSFIRE/getCOSFIREstructure.m
- BCOSFIRE_matlab/COSFIRE/getDoG.m
- BCOSFIRE_matlab/COSFIRE/getDoGBankResponse.m
- BCOSFIRE_matlab/COSFIRE/getGaborResponse.m
- BCOSFIRE_matlab/COSFIRE/getHashkey.m
- BCOSFIRE_matlab/COSFIRE/imshift.m
- BCOSFIRE_matlab/COSFIRE/maximaPoints.m
- BCOSFIRE_matlab/COSFIRE/maximumOutput.m
- BCOSFIRE_matlab/COSFIRE/showCOSFIREstructure.m
- BCOSFIRE_matlab/data/.DS_Store
- BCOSFIRE_matlab/data/DRIVE/.DS_Store
- BCOSFIRE_matlab/data/DRIVE/test/.DS_Store
- BCOSFIRE_matlab/data/DRIVE/test/images/01_test.tif
- BCOSFIRE_matlab/Gabor/.DS_Store
- BCOSFIRE_matlab/Gabor/calc_halfwaverect.m
- BCOSFIRE_matlab/Gabor/calc_hysteresis.m
- BCOSFIRE_matlab/Gabor/calc_inhibfacil.m
- BCOSFIRE_matlab/Gabor/calc_phasessuppos.m
- BCOSFIRE_matlab/Gabor/calc_thinning.m
- BCOSFIRE_matlab/Gabor/calc_viewimage.m
- BCOSFIRE_matlab/Gabor/calcPowerspectrum.m
- BCOSFIRE_matlab/Gabor/computeGaborEnergy.m
- BCOSFIRE_matlab/Gabor/convolution.m
- BCOSFIRE_matlab/Gabor/diffOfGausskernel2d.m
- BCOSFIRE_matlab/Gabor/edgedetectiongui.m
- BCOSFIRE_matlab/Gabor/edgedetectiongui20040615.m
- BCOSFIRE_matlab/Gabor/evalperformance.m
- BCOSFIRE_matlab/Gabor/evalperformance20040615.m
- BCOSFIRE_matlab/Gabor/facilitation.m
- BCOSFIRE_matlab/Gabor/facilitationkernel2d.m
- BCOSFIRE_matlab/Gabor/facilkernel_onscreen.m
- BCOSFIRE_matlab/Gabor/filterkernel_onscreen.m
- BCOSFIRE_matlab/Gabor/filterkernelpower_onscreen.m
- BCOSFIRE_matlab/Gabor/gaborfilter.m
- BCOSFIRE_matlab/Gabor/gaborkernel2d.m
- BCOSFIRE_matlab/Gabor/gaussian2d.m
- BCOSFIRE_matlab/Gabor/halfwaverect.m
- BCOSFIRE_matlab/Gabor/hysthresh.m
- BCOSFIRE_matlab/Gabor/inhibfacil.m
- BCOSFIRE_matlab/Gabor/inhibition.m
- BCOSFIRE_matlab/Gabor/inhibkernel2d.m
- BCOSFIRE_matlab/Gabor/inhibkernel_onscreen.m
- BCOSFIRE_matlab/Gabor/iterator.m
- BCOSFIRE_matlab/Gabor/onscreen.m
- BCOSFIRE_matlab/Gabor/readandinit.m
- BCOSFIRE_matlab/Gabor/thinning.m
- BCOSFIRE_matlab/Gabor/thinning.old.m
- BCOSFIRE_matlab/Performance/.DS_Store
- BCOSFIRE_matlab/Performance/getStatsData.m
- BCOSFIRE_matlab/Performance/htmlResults.m
- BCOSFIRE_matlab/Performance/htmlResultsSens.m
- BCOSFIRE_matlab/Performance/makeHtmlTable.m
- BCOSFIRE_matlab/Performance/rocarea.m
- BCOSFIRE_matlab/Preprocessing/.DS_Store
- BCOSFIRE_matlab/Preprocessing/createretinamaskcolored.m
- BCOSFIRE_matlab/Preprocessing/customConv2.m
- BCOSFIRE_matlab/Preprocessing/fakepad.m
- BCOSFIRE_matlab/Preprocessing/preprocess.m
- BCOSFIRE_matlab/Preprocessing/preprocessRetina.m
- BCOSFIRE_matlab/Preprocessing/rescaleImage.m
- BCOSFIRE_matlab/README.txt
- BCOSFIRE_matlab/SystemConfig.m
- __MACOSX/BCOSFIRE_matlab/._SystemConfig.m
- license.txt
