# Supplementary material for: A Morphological Hessian Based Approach for Retinal Blood Vessels Segmentation and Denoising Using Region Based Otsu Thresholding
Source: PLoS One. 2016 Jul 21;11(7):e0158996. doi: 10.1371/journal.pone.0158996 (PMC4956315; doi:10.1371/journal.pone.0158996)
Supplement: S2 Link — (ZIP) [file pone.0158996.s003.zip › BCOSFIRE_matlab/BCOSFIRE.m]

function [resp segresp resp1 resp2] = BCOSFIRE(image, filter1, filter2, preprocessthresh, thresh)
% Delineation of blood vessels in retinal images based on combination of BCOSFIRE filters responses.
%
% VERSION 09/09/2014
% CREATED BY: George Azzopardi (1), Nicola Strisciuglio (1,2), Mario Vento (2) and Nicolai Petkov (1)
%             1) University of Groningen, Johann Bernoulli Institute for Mathematics and Computer Science, Intelligent Systems
%             1) University of Salerno, Dept. of Information Eng., Electrical Eng. and Applied Math., MIVIA Lab
%
%   If you use this script please cite the following paper:
%   "George Azzopardi, Nicola Strisciuglio, Mario Vento, Nicolai Petkov, 
%   Trainable COSFIRE filters for vessel delineation with application to retinal images, 
%   Medical Image Analysis, Available online 3 September 2014, ISSN 1361-8415, 
%   http://dx.doi.org/10.1016/j.media.2014.08.002"
% 
%   BCOSFIRE achieves orientation selectivity by combining the output - at certain 
%   positions with respect to the center of the COSFIRE filter - of center-on 
%   difference of Gaussians (DoG) functions by a  geometric mean. 
%
%   BCOSFIRE takes as input:
%      image -> RGB retinal fundus image
%      filter1 -> a struct defining the configuration parameters of the
%                 symmetric filter:                   
%                   Name                Value
%                   'sigma'             Value of the standard deviation of
%                                       the outer Gaussian funciton in the DoG
%                   'len'               The length of the filter support
%                   'sigma0'            Value of the standard deviation of
%                                       the Gaussian weigthing function
%                   'alpha'             Alpha coefficient of the weighting
%                                       function
%      filter2 -> a struct defining the configuration parameters of the
%                 asymmetric filter:                   
%                   Name                Value
%                   'sigma'             Value of the standard deviation of
%                                       the outer Gaussian funciton in the DoG
%                   'len'               The length of the filter support
%                   'sigma0'            Value of the standard deviation of
%                                       the Gaussian weigthing function
%                   'alpha'             Alpha coefficient of the weighting
%                                       function
%      preprocessthresh -> a threshold value used in the preprocessing step
%                          (must be a float value in [0, 1])
%      thresh -> threshold value used to threshold the final filter
%                response (must be an integer value in [0, 255])
%
%   BCOSFIRE returns:
%      resp     -> response of the combination of a symmetric and an
%                   asymemtric COSFIRE filters
%      segresp  -> binarized vessel map obtained by performing thresholding
%                   of the final response by a threshold value defined by
%                   "thresh"
%      resp1    -> response of the only BCOSFIRE symmetric filter
%      resp1    -> response of the only BCOSFIRE asymmetric filter
%
%   Example: [resp seg r1 r2] = BCOSFIRE(imread('01_test.tif'), f1, f2, 0.5, 38);
%
%   The image 01_test.tif is taken from the DRIVE data set, which can be 
%   downloaded from: http://www.isi.uu.nl/Research/Databases/DRIVE/

path(path,'./Gabor/');
path(path,'./COSFIRE/');
path(path,'./Preprocessing/');
path(path,'./Performance/');

%% Model configuration
% Prototype pattern
x = 101; y = 101; % center
line1(:, :) = zeros(201);
line1(:, x) = 1; %prototype line

% Symmetric filter params
symmfilter = cell(1);
symm_params = SystemConfig;
% COSFIRE params
symm_params.inputfilter.DoG.sigmalist = filter1.sigma;
symm_params.COSFIRE.rholist = 0:2:filter1.len;
symm_params.COSFIRE.sigma0 = filter1.sigma0 / 6;
symm_params.COSFIRE.alpha = filter1.alpha / 6;
% Orientations
numoriens = 12;
symm_params.invariance.rotation.psilist = 0:pi/numoriens:pi-pi/numoriens;
% Configuration
symmfilter{1} = configureCOSFIRE(line1, round([y x]), symm_params);
% Show the structure of the COSFIRE filter
% showCOSFIREstructure(symmfilter);

% Asymmetric filter params
asymmfilter = cell(1);
asymm_params = SystemConfig;
% COSFIRE params
asymm_params.inputfilter.DoG.sigmalist = filter2.sigma;
asymm_params.COSFIRE.rholist = 0:2:filter2.len;
asymm_params.COSFIRE.sigma0 = filter2.sigma0 / 6;
asymm_params.COSFIRE.alpha = filter2.alpha / 6;
% Orientations
numoriens = 24;
asymm_params.invariance.rotation.psilist = 0:2*pi/numoriens:(2*pi)-(2*pi/numoriens);
% Configuration
asymmfilter{1} = configureCOSFIRE(line1, round([y x]), asymm_params);
asymmfilter{1}.tuples(:, asymmfilter{1}.tuples(4,:) > pi) = []; % Deletion of on side of the filter

% Show the structure of the COSFIRE operator
% showCOSFIREstructure(asymmfilter);

%% Filters application
[image mask] = preprocess(image, [], preprocessthresh);
image = 1 - image;

% Apply the symmetric B-COSFIRE to the input image
resp1 = applyCOSFIRE(image, symmfilter);
resp1 = resp1{1};

% Apply the asymmetric B-COSFIRE to the input image
resp2 = applyCOSFIRE(image, asymmfilter);
resp2 = resp2{1};

% Final response
resp = resp1 + resp2;
resp = rescaleImage(resp .* mask, 0, 255);
segresp = (resp > thresh);
