# Supplementary material for: A Morphological Hessian Based Approach for Retinal Blood Vessels Segmentation and Denoising Using Region Based Otsu Thresholding
Source: PLoS One. 2016 Jul 21;11(7):e0158996. doi: 10.1371/journal.pone.0158996 (PMC4956315; doi:10.1371/journal.pone.0158996)
Supplement: S2 Link — (ZIP) [file pone.0158996.s003.zip › BCOSFIRE_matlab/BeforeUsing.m]

function [ ] = BeforeUsing( )
% Delineation of blood vessels in retinal images based on combination of BCOSFIRE filters responses.
%
% VERSION 09/09/2014
% CREATED BY: George Azzopardi (1), Nicola Strisciuglio (1,2), Mario Vento (2) and Nicolai Petkov (1)
%             1) University of Groningen, Johann Bernoulli Institute for Mathematics and Computer Science, Intelligent Systems
%             1) University of Salerno, Dept. of Information Eng., Electrical Eng. and Applied Math., MIVIA Lab
%
%   If you use this script please cite the following paper:
%   "George Azzopardi, Nicola Strisciuglio, Mario Vento, Nicolai Petkov, 
%   Trainable COSFIRE filters for vessel delineation with application to retinal images, 
%   Medical Image Analysis, Available online 3 September 2014, ISSN 1361-8415, 
%   http://dx.doi.org/10.1016/j.media.2014.08.002"
%
% Compile utility MEX functions before using the filters.

disp('Compiling...');
cd COSFIRE
mex dilateDisc.c -output dilate
cd ..
disp('Compile done.');
