# Supplementary material for: A Morphological Hessian Based Approach for Retinal Blood Vessels Segmentation and Denoising Using Region Based Otsu Thresholding
Source: PLoS One. 2016 Jul 21;11(7):e0158996. doi: 10.1371/journal.pone.0158996 (PMC4956315; doi:10.1371/journal.pone.0158996)
Supplement: S2 Link — (ZIP) [file pone.0158996.s003.zip › BCOSFIRE_matlab/COSFIRE/circle.m]

function H=circle(center,radius,NOP,style,linewidth,col,thetafrom,thetato)
%---------------------------------------------------------------------------------------------
% H=CIRCLE(CENTER,RADIUS,NOP,STYLE)
% This routine draws a circle with center defined as
% a vector CENTER, radius as a scaler RADIS. NOP is 
% the number of points on the circle. As to STYLE,
% use it the same way as you use the rountine PLOT.
% Since the handle of the object is returned, you
% use routine SET to get the best result.
%
%   Usage Examples,
%
%   circle([1,3],3,1000,':'); 
%   circle([2,4],2,1000,'--');
%
%   Zhenhai Wang <zhenhai@ieee.org>
%   Version 1.00
%   December, 2002
%---------------------------------------------------------------------------------------------

if (nargin <3),
 error('Please see help for INPUT DATA.');
elseif (nargin==3)
    style='b-';
    linewidth = 1;
end;
if nargin > 6
    THETA = linspace(thetafrom,thetato,NOP);
else
    THETA=linspace(0,2*pi,NOP);
end
RHO=ones(1,NOP)*radius;
[X,Y] = pol2cart(THETA,RHO);
X=X+center(1);
Y=Y+center(2);
% H=plot(X,Y,style,'linewidth',linewidth);
% if strcmp(style(2:end),'-')
    H=plot(X,Y,style,'linewidth',linewidth,'color',col);
% else
%     H=plot(X,Y,'-','linewidth',linewidth,'color',[0.75 0.75 0.75]);
% end
% H=plot(X,Y,style,'linewidth',linewidth,'color',[1 0 0]);
% H=plot(X,Y,style,'linewidth',linewidth,'color',[0 0 0]);
% axis square;
