# Supplementary material for: A Morphological Hessian Based Approach for Retinal Blood Vessels Segmentation and Denoising Using Region Based Otsu Thresholding
Source: PLoS One. 2016 Jul 21;11(7):e0158996. doi: 10.1371/journal.pone.0158996 (PMC4956315; doi:10.1371/journal.pone.0158996)
Supplement: S2 Link — (ZIP) [file pone.0158996.s003.zip › BCOSFIRE_matlab/COSFIRE/dilateDisc.c]

#include "mex.h"
/*
 * xtimesy.c - example found in API guide
 *
 * multiplies an input scalar times an input matrix and outputs a
 * matrix 
 *
 * This is a MEX-file for MATLAB.
 * Copyright 1984-2006 The MathWorks, Inc.
 */

/* $Revision: 1.10.6.2 $ */

void dilateDisc(double *x, double *y, double *z, mwSize dataSizeY, mwSize dataSizeX, mwSize kernelSizeY, mwSize kernelSizeX, int kernelLoopFromY, int kernelLoopToY, int kernelLoopFromX, int kernelLoopToX)
{      
  int width,i,j,m,n,mm,nn;
  int outputSizeX, outputSizeY;
  float sum,mx,tmp;
  double kCenterX, kCenterY;
  int rowIndex, colIndex;

  outputSizeX = kernelLoopToX - kernelLoopFromX;
          
    // find center position of kernel (half of kernel size)      
    kCenterX = kernelSizeX / 2;
    kCenterY = kernelSizeY / 2;
    
	for(i=kernelLoopFromY; i < kernelLoopToY; i++)                // rows
	{
		for(j=kernelLoopFromX; j < kernelLoopToX; j++)            // columns
		{
			sum = 0; mx = 0.0; tmp = 0.0;                            // init to 0 before sum
			for(m = 0; m < kernelSizeY; m++)      // kernel rows
			{
				//mm = kernelSizeY - 1 - m;       // row index of flipped kernel
				for(n = 0; n < kernelSizeX; n++)  // kernel columns
				{
					//nn = kernelSizeX - 1 - n;   // column index of flipped kernel
					// index of input signal, used for checking boundary
					rowIndex = i + m - kCenterY;
					colIndex = j + n - kCenterX;

					// ignore input samples which are out of bound
					if(rowIndex >= 0 && rowIndex < dataSizeY && colIndex >= 0 && colIndex < dataSizeX)
                    {
                        tmp = x[dataSizeX * rowIndex + colIndex] * y[kernelSizeX * m + n];
						//tmp = x[dataSizeX * rowIndex + colIndex];
						if (tmp > mx) {
							mx = tmp;
						}
                    }
						//sum += x[dataSizeX * rowIndex + colIndex] * y[kernelSizeX * mm + nn];
				}
			}
			z[dataSizeX * i + j] = mx;
            //z[outputSizeX * i + j] = (outputSizeX * (i-kernelLoopFromY)) + (j-kernelLoopFromX);
            //z[(outputSizeX * (i-kernelLoopFromY)) + (j-kernelLoopFromX)] = mx;
			//z[dataSizeX * i + j] = (unsigned char)((float)fabs(sum) + 0.5f);
		}
	}
}

/* the gateway function */
void mexFunction( int nlhs, mxArray *plhs[],
                  int nrhs, const mxArray *prhs[])
{
  double *x, *y, *z;  
  mwSize xmrows,xncols,ymrows,yncols;
  mwSize kernelLoopFromY, kernelLoopToY, kernelLoopFromX, kernelLoopToX;
  
  /*  check for proper number of arguments */
  /* NOTE: You do not need an else statement when using mexErrMsgTxt
     within an if statement, because it will never get to the else
     statement if mexErrMsgTxt is executed. (mexErrMsgTxt breaks you out of
     the MEX-file) */
  if(nrhs!=6) 
    mexErrMsgTxt("Six inputs required.");
  if(nlhs!=1) 
    mexErrMsgTxt("One output required.");
  
  /* check to make sure the first input argument is a scalar */
  /*if( !mxIsDouble(prhs[0]) || mxIsComplex(prhs[0]) ||
      mxGetN(prhs[0])*mxGetM(prhs[0])!=1 ) {
    mexErrMsgTxt("Input x must be a scalar.");
  }*/
   
  /*  create a pointer to the input matrix y */
  x = mxGetPr(prhs[0]);

  /*  create a pointer to the input matrix y */
  y = mxGetPr(prhs[1]);  

  /*  get the dimensions of the matrix input x */
  xmrows = mxGetM(prhs[0]);
  xncols = mxGetN(prhs[0]);

  /*  get the dimensions of the matrix input y1 */
  ymrows = mxGetM(prhs[1]);
  yncols = mxGetN(prhs[1]);
  
  kernelLoopFromY = mxGetScalar(prhs[2]); 
  kernelLoopToY = mxGetScalar(prhs[3]); 
  kernelLoopFromX = mxGetScalar(prhs[4]); 
  kernelLoopToX = mxGetScalar(prhs[5]); 

  /*  get the dimensions of the matrix input y2 */
//   y2mrows = mxGetM(prhs[2]);
//   y2ncols = mxGetN(prhs[2]);
  
  /*  set the output pointer to the output matrix */
  plhs[0] = mxCreateDoubleMatrix(xmrows,xncols, mxREAL);
  
  /*  create a C pointer to a copy of the output matrix */
//   z1 = mxGetPr(plhs[0]);
   
  z = mxGetPr(plhs[0]);
  /*  call the C subroutine */
   
  dilateDisc(x,y,z,xncols,xmrows,yncols,ymrows,kernelLoopFromY, kernelLoopToY, kernelLoopFromX, kernelLoopToX);
}
