# Supplementary material for: A Morphological Hessian Based Approach for Retinal Blood Vessels Segmentation and Denoising Using Region Based Otsu Thresholding
Source: PLoS One. 2016 Jul 21;11(7):e0158996. doi: 10.1371/journal.pone.0158996 (PMC4956315; doi:10.1371/journal.pone.0158996)
Supplement: S2 Link — (ZIP) [file pone.0158996.s003.zip › BCOSFIRE_matlab/COSFIRE/getCOSFIREstructure.m]

function getCOSFIREstructure(operator)

if isfield(operator,'children')
    figure;
    ax = axes;
    radius = 150;
    dim = (2 * radius) + 1;
    
    for i = 0:1
        for c = 1:length(operator.children)            
            [x y] = pol2cart(operator.tuples(2,c),operator.tuples(1,c));        
            showCOSFIREstructure(ax,operator.children(c),1-i,0+i,[radius-y radius+x],dim);        
        end        
    end
    hold on;
    for c = 1:length(operator.children)            
        circle([radius radius],operator.tuples(1,c),1000,'-',2,[1 0 0],0,2*pi); 
    end    
end
