# Supplementary material for: A Morphological Hessian Based Approach for Retinal Blood Vessels Segmentation and Denoising Using Region Based Otsu Thresholding
Source: PLoS One. 2016 Jul 21;11(7):e0158996. doi: 10.1371/journal.pone.0158996 (PMC4956315; doi:10.1371/journal.pone.0158996)
Supplement: S2 Link — (ZIP) [file pone.0158996.s003.zip › BCOSFIRE_matlab/COSFIRE/getDoGBankResponse.m]

function DoGBank = getDoGBankResponse(inputImage,params)

sz = size(inputImage);

DoGBank = zeros(sz(1),sz(2),length(params.sigmalist),length(params.polaritylist));

for i = 1:length(params.sigmalist)
    for j = 1:length(params.polaritylist)
        DoGBank(:,:,i,j) = getDoG(inputImage, ...
            params.sigmalist(i), ...
            params.polaritylist(j), ...
            params.sigmaratio, ...
            0, ...
            params.halfwaverect);
    end
end
