# Supplementary material for: A Morphological Hessian Based Approach for Retinal Blood Vessels Segmentation and Denoising Using Region Based Otsu Thresholding
Source: PLoS One. 2016 Jul 21;11(7):e0158996. doi: 10.1371/journal.pone.0158996 (PMC4956315; doi:10.1371/journal.pone.0158996)
Supplement: S2 Link — (ZIP) [file pone.0158996.s003.zip › BCOSFIRE_matlab/COSFIRE/imshift.m]

function A = imshift(im, shiftRows, shiftCols)

A = zeros(size(im));

if shiftRows >= 0 && shiftCols >= 0
    A(1+shiftRows:end,1+shiftCols:end) = im(1:end-shiftRows,1:end-shiftCols);
elseif shiftRows >= 0 && shiftCols < 0
    A(1+shiftRows:end,1:end+shiftCols) = im(1:end-shiftRows,1-shiftCols:end);
elseif shiftRows < 0 && shiftCols >= 0
    A(1:end+shiftRows,1+shiftCols:end) = im(1-shiftRows:end,1:end-shiftCols);
else
    A(1:end+shiftRows,1:end+shiftCols) = im(1-shiftRows:end,1-shiftCols:end);
end
