# Supplementary material for: A Morphological Hessian Based Approach for Retinal Blood Vessels Segmentation and Denoising Using Region Based Otsu Thresholding
Source: PLoS One. 2016 Jul 21;11(7):e0158996. doi: 10.1371/journal.pone.0158996 (PMC4956315; doi:10.1371/journal.pone.0158996)
Supplement: S2 Link — (ZIP) [file pone.0158996.s003.zip › BCOSFIRE_matlab/COSFIRE/maximaPoints.m]

function detectionList = maximaPoints(inputImage,output,params,show)

% Detect local maxima points
maxoutput = zeros(size(inputImage));
pointlocation = [];
for n = 1:length(output)
    if any(output{n}(:))
        [row col] = find(imregionalmax(output{n}));
        pointlocation = [pointlocation; [row col]];
        maxoutput = max(maxoutput,output{n});
    end
end

d = pdist(pointlocation);
z = linkage(d,'complete');
c = cluster(z,'cutoff',params.detection.mindistance,'criterion','distance');
m = max(c(:));

detectionList = zeros(m,2);
for i = 1:m
    f = find(c == i);
    index = sub2ind(size(inputImage),pointlocation(f,1),pointlocation(f,2));
    [mx ind] = max(maxoutput(index));
    detectionList(i,:) = pointlocation(f(ind),:);
end

if show == 1
    figure;imagesc(inputImage);colormap(gray);axis equal;axis off;hold on;
    plot(detectionList(:,2),detectionList(:,1),'r.','markersize',20);
end
