# Supplementary material for: A Morphological Hessian Based Approach for Retinal Blood Vessels Segmentation and Denoising Using Region Based Otsu Thresholding
Source: PLoS One. 2016 Jul 21;11(7):e0158996. doi: 10.1371/journal.pone.0158996 (PMC4956315; doi:10.1371/journal.pone.0158996)
Supplement: S2 Link — (ZIP) [file pone.0158996.s003.zip › BCOSFIRE_matlab/COSFIRE/showCOSFIREstructure.m]

function showCOSFIREstructure(operator)

params = operator.params;

maxrho = max(operator.tuples(3,:));
maxsigma = params.COSFIRE.sigma0 + params.COSFIRE.alpha*maxrho;    
radius = ceil((maxrho + (maxsigma*3)));
dim = (2 * radius) + 1;

sig = zeros(dim);            
for j = 1:size(operator.tuples,2)
    rho = operator.tuples(3,j);
    sigma = params.COSFIRE.sigma0 + params.COSFIRE.alpha*rho;
    [x y] = pol2cart(operator.tuples(4,j),rho);            
    g = gaussian(sigma,sigma,0,[dim dim],[round(radius-y),round(radius+x)]);
    sig = max(sig,g);
end

figure;showim(sig);
axis off;
hold on;


for j = size(operator.tuples,2):-1:1
    rho = operator.tuples(3,j);
    [x y] = pol2cart(operator.tuples(4,j),rho);

    if strcmp(params.inputfilter.name,'Gabor')
        theta = operator.tuples(2,j);
        lambda = operator.tuples(1,j);        
        el = ellipse(lambda/3,lambda/1.5,pi-theta,round(radius+x),round(radius-y));
        set(el,'FaceAlpha',0,'EdgeAlpha',1,'EdgeColor',[1 1 1],'linewidth',2);
    elseif strcmp(params.inputfilter.name,'DoG')
        sigma = operator.tuples(2,j);
        %circle([round(radius+x),round(radius-y)],sigma*3,1000,'-',2,[0.5 0.5 0.5],0,2*pi);
    end
end     


axis square;
axis off;
hold off;

function h=ellipse(ra,rb,ang,x0,y0,C,Nb)
% Ellipse adds ellipses to the current plot
%
% ELLIPSE(ra,rb,ang,x0,y0) adds an ellipse with semimajor axis of ra,
% a semimajor axis of radius rb, a semimajor axis of ang, centered at
% the point x0,y0.
%
% The length of ra, rb, and ang should be the same. 
% If ra is a vector of length L and x0,y0 scalars, L ellipses
% are added at point x0,y0.
% If ra is a scalar and x0,y0 vectors of length M, M ellipse are with the same 
% radii are added at the points x0,y0.
% If ra, x0, y0 are vectors of the same length L=M, M ellipses are added.
% If ra is a vector of length L and x0, y0 are  vectors of length
% M~=L, L*M ellipses are added, at each point x0,y0, L ellipses of radius ra.
%
% ELLIPSE(ra,rb,ang,x0,y0,C)
% adds ellipses of color C. C may be a string ('r','b',...) or the RGB value. 
% If no color is specified, it makes automatic use of the colors specified by 
% the axes ColorOrder property. For several circles C may be a vector.
%
% ELLIPSE(ra,rb,ang,x0,y0,C,Nb), Nb specifies the number of points
% used to draw the ellipse. The default value is 300. Nb may be used
% for each ellipse individually.
%
% h=ELLIPSE(...) returns the handles to the ellipses.
%
% as a sample of how ellipse works, the following produces a red ellipse
% tipped up at a 45 deg axis from the x axis
% ellipse(1,2,pi/8,1,1,'r')
%
% note that if ra=rb, ELLIPSE plots a circle
%

% written by D.G. Long, Brigham Young University, based on the
% CIRCLES.m original 
% written by Peter Blattner, Institute of Microtechnology, University of 
% Neuchatel, Switzerland, blattner@imt.unine.ch


% Check the number of input arguments 
if nargin<1,
  ra=[];
end;
if nargin<2,
  rb=[];
end;
if nargin<3,
  ang=[];
end;

if nargin<5,
  x0=[];
  y0=[];
end;
 
if nargin<6,
  C=[];
end

if nargin<7,
  Nb=[];
end

% set up the default values

if isempty(ra),ra=1;end;
if isempty(rb),rb=1;end;
if isempty(ang),ang=0;end;
if isempty(x0),x0=0;end;
if isempty(y0),y0=0;end;
if isempty(Nb),Nb=300;end;
if isempty(C),C=get(gca,'colororder');end;

% work on the variable sizes

x0=x0(:);
y0=y0(:);
ra=ra(:);
rb=rb(:);
ang=ang(:);
Nb=Nb(:);

if isstr(C),C=C(:);end;

if length(ra)~=length(rb),
  error('length(ra)~=length(rb)');
end;
if length(x0)~=length(y0),
  error('length(x0)~=length(y0)');
end;

% how many inscribed elllipses are plotted

if length(ra)~=length(x0)
  maxk=length(ra)*length(x0);
else
  maxk=length(ra);
end;

% drawing loop
for k=1:maxk
  
  if length(x0)==1
    xpos=x0;
    ypos=y0;
    radm=ra(k);
    radn=rb(k);
    if length(ang)==1
      an=ang;
    else
      an=ang(k);
    end;
  elseif length(ra)==1
    xpos=x0(k);
    ypos=y0(k);
    radm=ra;
    radn=rb;
    an=ang;
  elseif length(x0)==length(ra)
    xpos=x0(k);
    ypos=y0(k);
    radm=ra(k);
    radn=rb(k);
    an=ang(k);
  else
    rada=ra(fix((k-1)/size(x0,1))+1);
    radb=rb(fix((k-1)/size(x0,1))+1);
    an=ang(fix((k-1)/size(x0,1))+1);
    xpos=x0(rem(k-1,size(x0,1))+1);
    ypos=y0(rem(k-1,size(y0,1))+1);
  end;

  co=cos(an);
  si=sin(an);
  the=linspace(0,2*pi,Nb(rem(k-1,size(Nb,1))+1,:)+1);
  h(k)=patch(radm*cos(the)*co-si*radn*sin(the)+xpos,radm*cos(the)*si+co*radn*sin(the)+ypos,'w','EdgeColor',[1 1 1],'LineWidth',3);
end;
