# Supplementary material for: A Morphological Hessian Based Approach for Retinal Blood Vessels Segmentation and Denoising Using Region Based Otsu Thresholding
Source: PLoS One. 2016 Jul 21;11(7):e0158996. doi: 10.1371/journal.pone.0158996 (PMC4956315; doi:10.1371/journal.pone.0158996)
Supplement: S2 Link — (ZIP) [file pone.0158996.s003.zip › BCOSFIRE_matlab/Gabor/gaussian2d.m]

function result = gaussian2d(x, y, sigma)
% VERSION 5/1/04
% CREATED BY: R. Hof, Groningen University,
%             Department of Computer Science, Intelligent Systems
%
% EDITED BY: M.B. Wieling, Groningen University,
%            Department of Computer Science, Intelligent Systems
%
% GAUSSIAN2D returns the Gaussian function with standard
% deviation SIGMA at each location (X(i), Y(i)).
%   GAUSSIAN2D(X, Y, SIGMA) returns the Gaussian function)
%     X - a matrix of x-values
%     Y - a matrix of y-values
%     SIGMA - standard deviation of Gaussian factor

% use constants to speed up processing
sigmatmp = 2*sigma*sigma;
sigmatmp2 = 2*pi*sigma*sigma;

% calculate the gaussian
result = exp(-(x.*x + y.*y) / (sigmatmp)) / (sigmatmp2);
