# Supplementary material for: A Morphological Hessian Based Approach for Retinal Blood Vessels Segmentation and Denoising Using Region Based Otsu Thresholding
Source: PLoS One. 2016 Jul 21;11(7):e0158996. doi: 10.1371/journal.pone.0158996 (PMC4956315; doi:10.1371/journal.pone.0158996)
Supplement: S2 Link — (ZIP) [file pone.0158996.s003.zip › BCOSFIRE_matlab/Gabor/onscreen.m]

function onscreen(img)
% VERSION 5/1/04
% CREATED BY: M.B. Wieling and N. Petkov, Groningen University,
%             Department of Computer Science, Intelligent Systems
%
% ONSCREEN displays the image on the screen
%   ONSCREEN(IMG) displays
%     IMG - a matrix with values between 0 and 1

colormap('gray'); % set display grayscale
imagesc(img); % display the image
axis image; % make sure the image is in the correct proportion
clear all;
