# Supplementary material for: A Morphological Hessian Based Approach for Retinal Blood Vessels Segmentation and Denoising Using Region Based Otsu Thresholding
Source: PLoS One. 2016 Jul 21;11(7):e0158996. doi: 10.1371/journal.pone.0158996 (PMC4956315; doi:10.1371/journal.pone.0158996)
Supplement: S2 Link — (ZIP) [file pone.0158996.s003.zip › BCOSFIRE_matlab/Preprocessing/preprocess.m]

function [img mask] = preprocess(img, mask, th)
    
R = img(:,:,1);
G = img(:,:,2);
B = img(:,:,3);

% if nargin == 3 & dataset == 3
    [L,a,b] = RGB2Lab(R,G,B);
    L = L./100;
    mask = 1- (L < th);
% else if nargin == 1
%         [L,a,b] = RGB2Lab(R,G,B);
%         L = L./100;
%         mask = 1- (L<0.5);
%     end   
% end

img = G;
[ignore img] = getBigimg(G, mask);
img = adapthisteq(img);

function [bigimg smallimg] = getBigimg(img,mask)

[sizey, sizex] = size(img);

bigimg = zeros(sizey + 100, sizex + 100);
bigimg(51:(50+sizey), 51:(50+sizex)) = img;

bigmask = logical(zeros(sizey + 100, sizex + 100));
bigmask(51:(50+sizey), (51:50+sizex)) = mask;

% Creates artificial extension of image.
bigimg = fakepad(bigimg, bigmask, 5, 10);
smallimg = bigimg(51:(50+sizey), 51:(50+sizex));

function [L,a,b,X,Y,Z] = RGB2Lab(R,G,B)
% function [L, a, b] = RGB2Lab(R, G, B)
% RGB2Lab takes matrices corresponding to Red, Green, and Blue, and 
% transforms them into CIELab.  This transform is based on ITU-R 
% Recommendation  BT.709 using the D65 white point reference.
% The error in transforming RGB -> Lab -> RGB is approximately
% 10^-5.  RGB values can be either between 0 and 1 or between 0 and 255.  
% By Mark Ruzon from C code by Yossi Rubner, 23 September 1997.
% Updated for MATLAB 5 28 January 1998.

if (nargin == 1)
  B = double(R(:,:,3));
  G = double(R(:,:,2));
  R = double(R(:,:,1));
end

if ((max(max(R)) > 1.0) | (max(max(G)) > 1.0) | (max(max(B)) > 1.0))
  R = R/255;
  G = G/255;
  B = B/255;
end

[M, N] = size(R);
s = M*N;

% Set a threshold
T = 0.008856;

RGB = [reshape(R,1,s); reshape(G,1,s); reshape(B,1,s)];

% RGB to XYZ
MAT = [0.412453 0.357580 0.180423;
       0.212671 0.715160 0.072169;
       0.019334 0.119193 0.950227];
XYZ = MAT * RGB;

X = XYZ(1,:) / 0.950456;
Y = XYZ(2,:);
Z = XYZ(3,:) / 1.088754;

XT = X > T;
YT = Y > T;
ZT = Z > T;

fX = XT .* X.^(1/3) + (~XT) .* (7.787 .* X + 16/116);

% Compute L
Y3 = Y.^(1/3); 
fY = YT .* Y3 + (~YT) .* (7.787 .* Y + 16/116);
L  = YT .* (116 * Y3 - 16.0) + (~YT) .* (903.3 * Y);

fZ = ZT .* Z.^(1/3) + (~ZT) .* (7.787 .* Z + 16/116);

% Compute a and b
a = 500 * (fX - fY);
b = 200 * (fY - fZ);

L = reshape(L, M, N);
a = reshape(a, M, N);
b = reshape(b, M, N);

if ((nargout == 1) | (nargout == 0))
  L = cat(3,L,a,b);
end
