# Supplementary material for: A Morphological Hessian Based Approach for Retinal Blood Vessels Segmentation and Denoising Using Region Based Otsu Thresholding
Source: PLoS One. 2016 Jul 21;11(7):e0158996. doi: 10.1371/journal.pone.0158996 (PMC4956315; doi:10.1371/journal.pone.0158996)
Supplement: S2 Link — (ZIP) [file pone.0158996.s003.zip › BCOSFIRE_matlab/Preprocessing/rescaleImage.m]

function image = rescaleImage(image, mn, mx)
    if ~isempty(image)
        maximum = max(image(:));
        minimum = min(image(:));
        if (maximum - minimum) == 0
            image = ones(size(image)) * mx;
        else
            image = (((image-minimum)/(maximum-minimum) * (mx - mn)) + mn);
        end
    end
end
