# Supplementary material for: A Morphological Hessian Based Approach for Retinal Blood Vessels Segmentation and Denoising Using Region Based Otsu Thresholding
Source: PLoS One. 2016 Jul 21;11(7):e0158996. doi: 10.1371/journal.pone.0158996 (PMC4956315; doi:10.1371/journal.pone.0158996)
Supplement: S2 Link — (ZIP) [file pone.0158996.s003.zip › BCOSFIRE_matlab/README.txt]

Delineation of blood vessels in retinal images using trainable BCOSFIRE filters

CREATED BY: George Azzopardi (1), Nicola Strisciuglio (1,2), Mario Vento (2) and Nicolai Petkov (1)
            1) University of Groningen, Johann Bernoulli Institute for Mathematics and Computer Science, Intelligent Systems
            1) University of Salerno, Dept. of Information Eng., Electrical Eng. and Applied Math., MIVIA Lab

If you use this script please cite the following paper:
   "George Azzopardi, Nicola Strisciuglio, Mario Vento, Nicolai Petkov, 
   Trainable COSFIRE filters for vessel delineation with application to retinal images, 
   Medical Image Analysis, Available online 3 September 2014, ISSN 1361-8415, 
   http://dx.doi.org/10.1016/j.media.2014.08.002"

To run a demonstration:
1. Run the script BeforeUsing.m
2. Read the help contents of the script called BCOSFIRE.m
3. Use the example application in the file Application.m
